# Supplementary material for: Novel susceptibility loci identified in a genome-wide association study of type 2 diabetes complications in population of Latvia
Source: BMC Med Genomics. 2021 Jan 11;14:18. doi: 10.1186/s12920-020-00860-4 (PMC7802349; doi:10.1186/s12920-020-00860-4)
Supplement: Supplementary file 1 — Additional file 1: List of all candidate SNPs selected for targeted association analysis. [file 12920_2020_860_MOESM1_ESM.xlsx]

## Sheet: 1.1.
Novel Susceptibility Loci Identified In A Genome-Wide Association Study Of Type 2 Diabetes Complications In Population of Latvia
Monta Ustinova, Raitis Peculis, Raimonds Rescenko, Vita Rovite, Linda Zaharenko, Ilze Elbere, Laila Silamikele, Ilze Konrade, Jelizaveta Sokolovska, Valdis Pirags, Janis Klovins
Table 1.1. Candidate variants associated with diabetic neuropathy
SNP	Chromosome	Position (Grch 38)	Closest gene	Reported trait	Reference
rs11615866	12	5284163	LOC105369617	neuropathic pain, type 2 diabetes mellitus	Meng W et al. 2014
rs28485846	8	35265058	UNC5D	type I diabetes mellitus, diabetic foot, type II diabetes mellitus, neuropathy	Meng W et al. 2017
rs80028505	6	36030611	MAPK14	type I diabetes mellitus, diabetic foot, type II diabetes mellitus, neuropathy	Meng W et al. 2017
rs3761980	6	36026129	SLC26A8, MAPK14	type I diabetes mellitus, diabetic foot, type II diabetes mellitus, neuropathy	Meng W et al. 2017
Meng W, Veluchamy A, Hebert HL, Campbell A, Colhoun HM, Palmer CNA. A genome-wide association study suggests that MAPK14 is associated with diabetic foot ulcers. Br J Dermatol. 2017;177(6):1664-70.

## Sheet: 1.2.
Novel Susceptibility Loci Identified In A Genome-Wide Association Study Of Type 2 Diabetes Complications In Population of Latvia
Monta Ustinova, Raitis Peculis, Raimonds Rescenko, Vita Rovite, Linda Zaharenko, Ilze Elbere, Laila Silamikele, Ilze Konrade, Jelizaveta Sokolovska, Valdis Pirags, Janis Klovins
Table 1.2. Candidate variants associated with diabetic nephropathy
SNP	Chromosome	Position (Grch 38)	Closest gene	Reported trait	Reference
rs11107616	12	77971000	NAV3	diabetic nephropathy	Iyengar SK et al. 2015
rs4667466	2	162832637	KCNH7	diabetic nephropathy	Iyengar SK et al. 2015
rs73206603	13	59495931	DIAPH3, RNU7-88P	chronic kidney disease, type II diabetes mellitus, diabetic nephropathy	van Zuydam NR et al. 2018
rs7222331	17	40995605	KRTAP3-2, KRTAP3-3	diabetes mellitus, diabetic nephropathy	van Zuydam NR et al. 2018
rs955333	6	154626274	AL591419.1, AL591499.1	diabetic nephropathy	Iyengar SK et al. 2015
rs7769051	6	132825657	RPS12, HMGB1P13	diabetic nephropathy	McDonough CW et al. 2010
rs136161	22	36261386	APOL1	diabetic nephropathy	Iyengar SK et al. 2015
rs590884	6	160957160	AL139393.1	diabetic nephropathy	Iyengar SK et al. 2015
rs6943931	7	22375027	RAPGEF5, STEAP1B	diabetic nephropathy	Iyengar SK et al. 2015
rs10778560	12	107407624	BTBD11	diabetic nephropathy	Iyengar SK et al. 2015
rs11961816	6	139003738	REPS1, ABRACL	chronic kidney disease, diabetic nephropathy	van Zuydam NR et al. 2018
rs76262407	19	34600451	SCGB2B2	chronic kidney disease, diabetic nephropathy	van Zuydam NR et al. 2018
rs10404821	19	50657831	C19orf81	chronic kidney disease, diabetic nephropathy	van Zuydam NR et al. 2018
rs16977473	15	57404428	CGNL1	Microalbuminuria, type 2 diabetes nephropathy	Taira M et al. 2018
rs11582609	1	82754973	AL157944.1	diabetic nephropathy	Iyengar SK et al. 2015
rs13421350	2	172453843	ITGA6	diabetic nephropathy	Iyengar SK et al. 2015
rs12497655	3	117045163	LSAMP	diabetic nephropathy	Iyengar SK et al. 2015
rs2780902	1	64863417	JAK1	diabetic nephropathy	Iyengar SK et al. 2015
rs12764441	10	70931894	AC073176.1, AC073176.2	microalbuminuria	Teumer A et al. 2015
rs7145202	14	22623202	OR6J1, ABHD4	microalbuminuria	Teumer A et al. 2015
rs6513791	20	42429482	PTPRT	microalbuminuria	Teumer A et al. 2015
rs1997066	10	105003805	SORCS3	diabetic nephropathy	Iyengar SK et al. 2015
rs731565	7	147709170	CNTNAP2	diabetic nephropathy	Iyengar SK et al. 2015
rs768920	11	93008790	MTNR1B, RPL26P31	diabetic nephropathy, type II diabetes mellitus, diabetes mellitus	van Zuydam NR et al. 2018
rs12472051	2	113974664	LINC01191	chronic kidney disease, diabetic nephropathy	van Zuydam NR et al. 2018
rs10144968	14	68684168	RAD51B, AL121820.1	type 2 diabetes nephropathy	Taira M et al. 2018
rs1077216	3	46850671	MYL3	microalbuminuria	Teumer A et al. 2015
rs6432852	2	165898043	TTC21B	diabetic nephropathy	Iyengar SK et al. 2015
rs10766496	11	18717171	AC103974.1, IGSF22	diabetic nephropathy	Iyengar SK et al. 2015
rs1424609	12	115725627	AC009387.1, RN7SL865P	diabetic nephropathy	Iyengar SK et al. 2015
rs6962291	7	139971318	TBXAS1	diabetic nephropathy	Iyengar SK et al. 2015
rs10911184	1	182996532	RNU6-41P, LAMC1	diabetic nephropathy	Iyengar SK et al. 2015
rs73048515	5	4741874	AC106799.2	microalbuminuria, type 2 diabetes nephropathy	Taira M et al. 2018
rs10019835	4	155712034	GUCY1A1	diabetic nephropathy	Iyengar SK et al. 2015
rs12719264	5	119848245	AC008574.1, AC008550.1	microalbuminuria	Teumer A et al. 2015
rs773506	9	91213189	AUH, AL158071.3	diabetic nephropathy	McDonough CW et al. 2010
rs4849965	2	4561337	NPM1P48, LINC01249	diabetic nephropathy	Iyengar SK et al. 2015
rs11105956	12	91053746	KERA	diabetic nephropathy	Iyengar SK et al. 2015
rs7916840	10	25424152	GPR158	diabetic nephropathy, type II diabetes mellitus	van Zuydam NR et al. 2018
rs13254600	8	123077286	TBC1D31	diabetic nephropathy	Iyengar SK et al. 2015
rs73017308	3	12213890	SYN2, GSTM5P1	chronic kidney disease, diabetic nephropathy	van Zuydam NR et al. 2018
rs6930576	6	148383818	SASH1	diabetic nephropathy	McDonough CW et al. 2010
rs56094641	16	53772541	FTO	type 2 diabetes nephropathy, microalbuminuria	Taira M et al. 2018
rs10004231	4	42855556	AC096734.1, RN7SKP82	diabetic nephropathy	Iyengar SK et al. 2015
rs2243480	7	66134209	CRCP, AC068533.4, AC068533.3	diabetic nephropathy	Iyengar SK et al. 2015
rs6910061	6	11101685	SMIM13	diabetic nephropathy	Iyengar SK et al. 2015
rs8020941	14	97067025	AL049833.2, AL049833.4	diabetic nephropathy	Iyengar SK et al. 2015
rs1677894	12	77944156	NAV3	diabetic nephropathy	Iyengar SK et al. 2015
rs12251637	10	124549008	LHPP	chronic kidney disease in type 2 diabetes	van Zuydam NR et al. 2018
Iyengar SK, Sedor JR, Freedman BI, Kao WH, Kretzler M, Keller BJ, et al. Genome-Wide Association and Trans-ethnic Meta-Analysis for Advanced Diabetic Kidney Disease: Family Investigation of Nephropathy and Diabetes (FIND). PLoS Genet. 2015;11(8):e1005352.
McDonough CW, Palmer ND, Hicks PJ, Roh BH, An SS, Cooke JN, et al. A genome-wide association study for diabetic nephropathy genes in African Americans. Kidney Int. 2011;79(5):563-72.
Taira M, Imamura M, Takahashi A, Kamatani Y, Yamauchi T, Araki SI, et al. A variant within the FTO confers susceptibility to diabetic nephropathy in Japanese patients with type 2 diabetes. PLoS One. 2018;13(12):e0208654.
Teumer A, Tin A, Sorice R, Gorski M, Yeo NC, Chu AY, et al. Genome-wide Association Studies Identify Genetic Loci Associated With Albuminuria in Diabetes. Diabetes. 2016;65(3):803-17.
van Zuydam NR, Ahlqvist E, Sandholm N, Deshmukh H, Rayner NW, Abdalla M, et al. A Genome-Wide Association Study of Diabetic Kidney Disease in Subjects With Type 2 Diabetes. Diabetes. 2018;67(7):1414-27.

## Sheet: 1.3.
Novel Susceptibility Loci Identified In A Genome-Wide Association Study Of Type 2 Diabetes Complications In Population of Latvia
Monta Ustinova, Raitis Peculis, Raimonds Rescenko, Vita Rovite, Linda Zaharenko, Ilze Elbere, Laila Silamikele, Ilze Konrade, Jelizaveta Sokolovska, Valdis Pirags, Janis Klovins
Table 1.3. Candidate variants associated with macrovascular complications
SNP	Chromosome	Position (Grch 38)	Closest gene	Reported trait	Reference
rs113805659	7	78663475	MAGI2	coronary artery calcification, type II diabetes mellitus	Divers J et al. 2017
rs16879003	6	16745008	ATXN1	coronary artery calcification, type II diabetes mellitus	Divers J et al. 2017
rs6506897	18	31215320	DSG1, DSC1	coronary artery calcification, type II diabetes mellitus	Divers J et al. 2017
rs9973676	2	230954091	GPR55	coronary artery calcification, type II diabetes mellitus	Divers J et al. 2017
rs91	7	24409992	AC003044.1	coronary artery calcification, type II diabetes mellitus	Divers J et al. 2017
rs59490629	6	107256268	PDSS2	coronary artery calcification, type II diabetes mellitus	Divers J et al. 2017
rs7804216	7	149941248	AC092681.1, AC092681.2	coronary artery calcification, type II diabetes mellitus	Divers J et al. 2017
rs74570061	4	56517605	ARL9	coronary artery calcification, type II diabetes mellitus	Divers J et al. 2017
rs139034117	3	39656373	NFU1P1, MYRIP	coronary artery calcification, type II diabetes mellitus	Divers J et al. 2017
rs162211	3	7781368	AC077690.1	coronary artery calcification, type II diabetes mellitus	Divers J et al. 2017
rs1583674	7	47139764	AC087175.1, AC004870.3	coronary artery calcification, type II diabetes mellitus	Divers J et al. 2017
rs7158214	14	96176310	BDKRB2, C14orf132	coronary artery calcification, type II diabetes mellitus	Divers J et al. 2017
rs7632954	3	8486196	LMCD1-AS1	coronary artery calcification, type II diabetes mellitus	Divers J et al. 2017
rs7806345	7	145029551	RPL7P59, AC073310.1	coronary artery calcification, type II diabetes mellitus	Divers J et al. 2017
rs11794666	9	31665127	RNA5SP281, HMGB3P23	coronary artery calcification, type II diabetes mellitus	Divers J et al. 2017
rs7906829	10	116588374	PNLIPRP1, PNLIPP1	coronary artery calcification, type II diabetes mellitus	Divers J et al. 2017
rs9575182	13	82832889	AL445255.1	coronary artery calcification, type II diabetes mellitus	Divers J et al. 2017
rs17865343	4	117351922	LINC02262	coronary artery calcification, type II diabetes mellitus	Divers J et al. 2017
rs2546338	5	133866276	WSPAR, AC005178.1	coronary artery calcification, type II diabetes mellitus	Divers J et al. 2017
rs7901181	10	3600363	AL357833.1, AL450322.2	coronary artery calcification, type II diabetes mellitus	Divers J et al. 2017
rs10978777	9	107268309	RAD23B, AL445487.1	coronary artery calcification, type II diabetes mellitus	Divers J et al. 2017
rs543554	13	32127501	FRY	coronary artery calcification, type II diabetes mellitus	Divers J et al. 2017
rs17214144	7	24846128	OSBPL3	coronary artery calcification, type II diabetes mellitus	Divers J et al. 2017
rs7689240	4	35313869	AC020589.1, SEC63P2	coronary artery calcification, type II diabetes mellitus	Divers J et al. 2017
rs846178	4	2483888	RNF4	coronary artery calcification, type II diabetes mellitus	Divers J et al. 2017
rs277939	5	71560551	BDP1	coronary artery calcification, type II diabetes mellitus	Divers J et al. 2017
rs6446601	4	4298683	ZBTB49	coronary artery calcification, type II diabetes mellitus	Divers J et al. 2017
rs140365914	7	155314860	BLACE, INSIG1	coronary artery calcification, type II diabetes mellitus	Divers J et al. 2017
rs73307775	5	159299527	AC008691.1, UBLCP1	coronary artery calcification, type II diabetes mellitus	Divers J et al. 2017
rs6993194	8	71117967	AC015687.1	coronary artery calcification, type II diabetes mellitus	Divers J et al. 2017
rs10793968	9	130754074	ABL1	coronary artery calcification, type II diabetes mellitus	Divers J et al. 2017
rs111915800	4	56521209	ARL9	coronary artery calcification, type II diabetes mellitus	Divers J et al. 2017
rs9715521	4	58958769	LINC02619, AC017091.1	coronary artery calcification, type II diabetes mellitus	Divers J et al. 2017
rs597539	11	68834506	CPT1A	coronary artery calcification, type II diabetes mellitus	Divers J et al. 2017
rs75107833	2	174100883	OLA1	coronary artery calcification, type II diabetes mellitus	Divers J et al. 2017
rs17295603	4	174540366	AC096751.2	coronary artery calcification, type II diabetes mellitus	Divers J et al. 2017
rs6445525	3	66007429	MAGI1	coronary artery calcification, type II diabetes mellitus	Divers J et al. 2017
rs12526453	6	12927312	PHACTR1	myocardial infarction, coronary heart disease	Kathiresan S et al. 2009, Schunkert H et al. 2011
rs646776	1	109275908	PSRC1, CELSR2	coronary heart disease, myocardial infarction	Reilly MP et al. 2011, Kathiresan S et al. 2009
rs2259816	12	120997784	HNF1A	coronary heart disease, C-reactive protein measurement	Erdmann J et al. 2009
rs11206510	1	55030366	PCSK9, BSND	myocardial infarction, coronary heart disease, coronary artery disease	Kathiresan S et al. 2009, Schunkert H et al. 2011
rs10911021	1	182112825	LINC01344	cardiovascular disease, type II diabetes mellitus	Qi L et al. 2013
rs266729	3	186841685	ADIPOQ	ischemic heart disease and stroke, type II diabetes mellitus	Montesanto et al. 2018
Divers J, Palmer ND, Langefeld CD, Brown WM, Lu L, Hicks PJ, et al. Genome-wide association study of coronary artery calcified atherosclerotic plaque in African Americans with type 2 diabetes. BMC Genet. 2017;18(1):105.
Erdmann J, Grosshennig A, Braund PS, Konig IR, Hengstenberg C, Hall AS, et al. New susceptibility locus for coronary artery disease on chromosome 3q22.3. Nat Genet. 2009;41(3):280-2.
Myocardial Infarction Genetics C, Kathiresan S, Voight BF, Purcell S, Musunuru K, Ardissino D, et al. Genome-wide association of early-onset myocardial infarction with single nucleotide polymorphisms and copy number variants. Nat Genet. 2009;41(3):334-41.
Montesanto A, Bonfigli AR, Crocco P, Garagnani P, De Luca M, Boemi M, et al. Genes associated with Type 2 Diabetes and vascular complications. Aging (Albany NY). 2018;10(2):178-96.
Qi L, Qi Q, Prudente S, Mendonca C, Andreozzi F, di Pietro N, et al. Association between a genetic variant related to glutamic acid metabolism and coronary heart disease in individuals with type 2 diabetes. JAMA. 2013;310(8):821-8.
Reilly MP, Li M, He J, Ferguson JF, Stylianou IM, Mehta NN, et al. Identification of ADAMTS7 as a novel locus for coronary atherosclerosis and association of ABO with myocardial infarction in the presence of coronary atherosclerosis: two genome-wide association studies. Lancet. 2011;377(9763):383-92.
Schunkert H, Konig IR, Kathiresan S, Reilly MP, Assimes TL, Holm H, et al. Large-scale association analysis identifies 13 new susceptibility loci for coronary artery disease. Nat Genet. 2011;43(4):333-8.

## Sheet: 1.4.
Novel Susceptibility Loci Identified In A Genome-Wide Association Study Of Type 2 Diabetes Complications In Population of Latvia
Monta Ustinova, Raitis Peculis, Raimonds Rescenko, Vita Rovite, Linda Zaharenko, Ilze Elbere, Laila Silamikele, Ilze Konrade, Jelizaveta Sokolovska, Valdis Pirags, Janis Klovins
Table 1.4. Candidate variants associated with ophthalmic complications
SNP	Chromosome	Position (Grch 38)	Closest gene	Reported trait	Reference
rs12602486	17	44164561	C17orf53, ASB16	diabetic retinopathy	Chen P et al. 2013
rs61741249	7	157516897	AC006372.2	diabetic retinopathy	Pollack S et al. 2018
rs74705672	8	132042380	AC100868.1, OC90	proliferative diabetic retinopathy	Pollack S et al. 2018
rs2064196	6	144266047	UTRN, AL024474.1	proliferative diabetic retinopathy	Pollack S et al. 2018
rs61811867	1	154802768	KCNN3	proliferative diabetic retinopathy	Pollack S et al. 2018
rs11488711	1	229105486	LINC02814	proliferative diabetic retinopathy	Pollack S et al. 2018
rs1414474	1	34197810	C1orf94	proliferative diabetic retinopathy	Pollack S et al. 2018
rs11018670	11	89623460	FOLH1B, AP003400.1	diabetic retinopathy, type II diabetes mellitus	Meng W et al. 2018
rs10927101	1	244010570	LINC02774	diabetic retinopathy	Grassi MA et al. 2011
rs10403021	19	29588697	VSTM2B, POP4	diabetic retinopathy	Grassi MA et al. 2011
rs7139352	12	60951968	AC090017.1, AC090022.2	diabetic retinopathy	Pollack S et al. 2018
rs9882204	3	167848495	LRRC77P, SERPINI1	diabetic retinopathy	Pollack S et al. 2018
rs10878791	12	68215266	IFNG-AS1, IL26	diabetic retinopathy	Pollack S et al. 2018
rs11575234	12	56350492	STAT2	proliferative diabetic retinopathy	Pollack S et al. 2018
rs1566115	6	99184447	FAXC, BDH2P1	proliferative diabetic retinopathy	Pollack S et al. 2018
rs2037601	2	195417334	AC010983.1, AC104823.1	proliferative diabetic retinopathy	Pollack S et al. 2018
rs1046896	17	82727657	FN3KRP	diabetic retinopathy	Chen P et al. 2013
rs4838605	10	48491914	ARHGAP22	diabetic retinopathy	Huang YC et al. 2011
rs17376456	5	94221997	KIAA0825	diabetic retinopathy	Huang YC et al. 2011
rs2696835	16	86331965	LINC00917	diabetic retinopathy	Grassi MA et al. 2011
rs7772697	6	149113975	AL603766.1, AL031056.1	diabetic retinopathy	Grassi MA et al. 2011
rs10199521	2	2515741	MYT1L, AC018685.2	diabetic retinopathy	Grassi MA et al. 2011
rs1571942	10	20253705	PLXDC2	diabetic retinopathy	Huang YC et al. 2011
rs74152685	1	247647989	AL390860.1	diabetic retinopathy	Pollack S et al. 2018
rs7533141	1	217543535	GPATCH2	proliferative diabetic retinopathy	Pollack S et al. 2018
rs1342038	1	173332377	AL645568.3, TNFSF4	diabetic retinopathy	Grassi MA et al. 2011
rs6702784	1	36439119	OSCP1	diabetic retinopathy	Grassi MA et al. 2011
rs6763376	3	167886331	LRRC77P, AC026353.1	diabetic retinopathy	Pollack S et al. 2018
rs1990145	2	75650524	MRPL19	diabetic macular edema, type II diabetes mellitus	Graham PS et al. 2018
rs1144964	12	68944857	CPM	proliferative diabetic retinopathy	Pollack S et al. 2018
rs2038823	13	:96299179	HS6ST3	diabetic retinopathy	Huang YC et al. 2011
rs3007729	1	18468761	AL591896.1, KLHDC7A	diabetic retinopathy	Grassi MA et al. 2011
rs2300993	5	109702928	MAN2A1	diabetic retinopathy	Pollack S et al. 2018
rs73050171	3	174801688	NAALADL2	proliferative diabetic retinopathy	Pollack S et al. 2018
rs1326934	10	95524324	SORBS1	age-related macular degeneration, type II diabetes	Chen W et al. 2010, Scott et al. 2007
rs1799884	7	44189469	GCK	diabetic retinopathy	Chen P et al. 2013
rs11765845	7	28351523	CREB5	diabetic retinopathy	Grassi MA et al. 2011
rs9543976	13	75562512	AL137782.1, UCHL3	diabetic retinopathy	Sheu WH et al. 2013
rs13064954	3	157136953	CCNL1, LINC00881	diabetic retinopathy	Grassi MA et al. 2011
rs1000708	12	59689707	SLC16A7	proliferative diabetic retinopathy	Pollack S et al. 2018
rs71354195	19	36385416	ZFP82	proliferative diabetic retinopathy	Pollack S et al. 2018
rs11201335	10	85018443	AL358787.2, RPS3AP5	proliferative diabetic retinopathy	Pollack S et al. 2018
rs1073203	5	125983763	AC116362.1	diabetic retinopathy	Grassi MA et al. 2011
rs12219125	10	20304158	AMD1P1, PLXDC2	diabetic retinopathy	Huang YC et al. 2011
rs10509061	10	56782127	ZWINT, MIR3924	diabetic retinopathy	Fu YP et al. 2010
rs2296041	13	43412635	ENOX1	diabetic retinopathy	Fu YP et al. 2010
rs3790568	67	67370377	IL12RB2	diabetic retinopathy	Fu YP et al. 2010
rs1463075	11	41610312	LRRC4C, LOC100507205	diabetic retinopathy	Fu YP et al. 2010
rs7184426	16	82788303	CDH13	diabetic retinopathy	Fu YP et al. 2010
rs10501855	11	96510025	JRKL, NONE	diabetic retinopathy	Fu YP et al. 2010
rs899036	11	41661360	LRRC4C, LOC100507205	diabetic retinopathy	Fu YP et al. 2010
rs1197310	3	133409380	BFSP2	diabetic retinopathy	Fu YP et al. 2010
rs10502019	11	103842804	DYNC2H1, MIR4693	diabetic retinopathy	Fu YP et al. 2010
rs2202802	6	54302883	MLIP, TINAG	diabetic retinopathy	Fu YP et al. 2010
rs10499143	6	128896035	LAMA2	diabetic retinopathy	Fu YP et al. 2010
rs3098224	8	103434468	DCAF13	diabetic retinopathy	Fu YP et al. 2010
rs7777578	7	145979789	TPK1, CNTNAP2	diabetic retinopathy	Fu YP et al. 2010
rs436563	9	10100851	PTPRD	diabetic retinopathy	Fu YP et al. 2010
rs10497168	2	156179203	KCNJ3, NR4A2	diabetic retinopathy	Fu YP et al. 2010
rs7923214	10	2251795	LOC282980, LOC399708	diabetic retinopathy	Fu YP et al. 2010
rs2320761	13	32909156	PDS5B, KL	diabetic retinopathy	Fu YP et al. 2010
rs1351253	11	80343490	ODZ4, MIR4300	diabetic retinopathy	Fu YP et al. 2010
rs1920241	3	189576370	TPRG1, TPRG1	diabetic retinopathy	Fu YP et al. 2010
rs2893603	8	127067712	FAM84B, POU5F1B	diabetic retinopathy	Fu YP et al. 2010
rs4074672	3	184012507	ABCC5	diabetic retinopathy	Fu YP et al. 2010
rs1347637	3	21267223	SGOL1, VENTXP7	diabetic retinopathy	Fu YP et al. 2010
rs2542930	2	210843606	CPS1, ERBB4	diabetic retinopathy	Fu YP et al. 2010
rs1436302	2	125416354	CNTNAP5, GYPC	diabetic retinopathy	Fu YP et al. 2010
rs9290870	3	188138614	BCL6, LOC339929	diabetic retinopathy	Fu YP et al. 2010
rs1370005	8	103432781	DCAF13	diabetic retinopathy	Fu YP et al. 2010
rs10488574	7	76294675	SRRM3,HSPB1	diabetic retinopathy	Fu YP et al. 2010
rs1889031	10	36558325	ANKRD30A,FZD8	diabetic retinopathy	Fu YP et al. 2010
rs2505585	10	36560065	ANKRD30A,FZD8	diabetic retinopathy	Fu YP et al. 2010
rs3761296	20	16729017	SNRPB2	diabetic retinopathy	Fu YP et al. 2010
rs2300782	5	111453087	CAMK4	diabetic retinopathy	Fu YP et al. 2010
rs1537328	10	36560664	ANKRD30A,FZD8	diabetic retinopathy	Fu YP et al. 2010
rs2483021	10	36558204	ANKRD30A,FZD8	diabetic retinopathy	Fu YP et al. 2010
rs10495528	2	5917715	LOC150622, SOX11	diabetic retinopathy	Fu YP et al. 2010
rs1558068	7	30463747	NOD1	diabetic retinopathy	Fu YP et al. 2010
rs1317318	15	52840866	ONECUT1, WDR72	diabetic retinopathy	Fu YP et al. 2010
rs2023139	8	117388472	MED30, SLC30A8	diabetic retinopathy	Fu YP et al. 2010
rs724333	3	55924031	ERC2	diabetic retinopathy	Fu YP et al. 2010
rs1424548	7	137025013	CHRM2, PTN	diabetic retinopathy	Fu YP et al. 2010
rs7921283	10	56790127	ZWINT, MIR3924	diabetic retinopathy	Fu YP et al. 2010
rs2226859	18	73376963	LOC100505817, FBXO15	diabetic retinopathy	Fu YP et al. 2010
rs10504455	8	69558367	SULF1	diabetic retinopathy	Fu YP et al. 2010
rs6544021	2	22530353	LOC645949, KLHL29	diabetic retinopathy	Fu YP et al. 2010
rs10504454	8	69558119	SULF1	diabetic retinopathy	Fu YP et al. 2010
rs957940	13	53727505	MIR1297, OLFM4	diabetic retinopathy	Fu YP et al. 2010
rs764637	2	210776279	ERBB4, CPS1	diabetic retinopathy	Fu YP et al. 2010
rs2197713	3	74120197	CNTN3, PDZRN3	diabetic retinopathy	Fu YP et al. 2010
rs10492603	13	58297687	PCDH17, DIAPH3	diabetic retinopathy	Fu YP et al. 2010
rs1428445	5	158568795	EBF1, CLINT1	diabetic retinopathy	Fu YP et al. 2010
rs10520201	4	171183705	LOC100506122, GALNTL6	diabetic retinopathy	Fu YP et al. 2010
rs1445754	5	84279813	EDIL3	diabetic retinopathy	Fu YP et al. 2010
rs10509060	10	56781676	ZWINT, MIR3924	diabetic retinopathy	Fu YP et al. 2010
rs10485129	6	78661466	IRAK1BP1, HTR1B	diabetic retinopathy	Fu YP et al. 2010
rs6427247	1	170411339	GORAB, LOC284688	diabetic retinopathy	Fu YP et al. 2010
Chen P, Ong RT, Tay WT, Sim X, Ali M, Xu H, et al. A study assessing the association of glycated hemoglobin A1C (HbA1C) associated variants with HbA1C, chronic kidney disease and diabetic retinopathy in populations of Asian ancestry. PLoS One. 2013;8(11):e79767.
Chen W, Stambolian D, Edwards AO, Branham KE, Othman M, Jakobsdottir J, et al. Genetic variants near TIMP3 and high-density lipoprotein-associated loci influence susceptibility to age-related macular degeneration. Proc Natl Acad Sci U S A. 2010;107(16):7401-6.
Fu YP, Hallman DM, Gonzalez VH, Klein BE, Klein R, Hayes MG, et al. Identification of Diabetic Retinopathy Genes through a Genome-Wide Association Study among Mexican-Americans from Starr County, Texas. J Ophthalmol. 2010;2010.
Graham PS, Kaidonis G, Abhary S, Gillies MC, Daniell M, Essex RW, et al. Genome-wide association studies for diabetic macular edema and proliferative diabetic retinopathy. BMC Med Genet. 2018;19(1):71.
Grassi MA, Tikhomirov A, Ramalingam S, Below JE, Cox NJ, Nicolae DL. Genome-wide meta-analysis for severe diabetic retinopathy. Hum Mol Genet. 2011;20(12):2472-81.
Huang YC, Lin JM, Lin HJ, Chen CC, Chen SY, Tsai CH, et al. Genome-wide association study of diabetic retinopathy in a Taiwanese population. Ophthalmology. 2011;118(4):642-8.
Klein RJ, Zeiss C, Chew EY, Tsai JY, Sackler RS, Haynes C, et al. Complement factor H polymorphism in age-related macular degeneration. Science. 2005;308(5720):385-9.
Meng W, Shah KP, Pollack S, Toppila I, Hebert HL, McCarthy MI, et al. A genome-wide association study suggests new evidence for an association of the NADPH Oxidase 4 (NOX4) gene with severe diabetic retinopathy in type 2 diabetes. Acta Ophthalmol. 2018;96(7):e811-e9.
Pollack S, Igo RP, Jr., Jensen RA, Christiansen M, Li X, Cheng CY, et al. Multiethnic Genome-Wide Association Study of Diabetic Retinopathy Using Liability Threshold Modeling of Duration of Diabetes and Glycemic Control. Diabetes. 2019;68(2):441-56.
Scott LJ, Mohlke KL, Bonnycastle LL, Willer CJ, Li Y, Duren WL, et al. A genome-wide association study of type 2 diabetes in Finns detects multiple susceptibility variants. Science. 2007;316(5829):1341-5.
