# Supplementary material for: Novel susceptibility loci identified in a genome-wide association study of type 2 diabetes complications in population of Latvia
Source: BMC Med Genomics. 2021 Jan 11;14:18. doi: 10.1186/s12920-020-00860-4 (PMC7802349; doi:10.1186/s12920-020-00860-4)
Supplement: Supplementary file 3 — Additional file 3: List of significant associations obtained in eQTL analysis. [file 12920_2020_860_MOESM3_ESM.xlsx]

## Sheet: Table 2
Novel Susceptibility Loci Identified In A Genome-Wide Association Study Of Type 2 Diabetes Complications In Population of Latvia
Monta Ustinova, Raitis Peculis, Raimonds Rescenko, Vita Rovite, Linda Zaharenko, Ilze Elbere, Laila Silamikele, Ilze Konrade, Jelizaveta Sokolovska, Valdis Pirags, Janis Klovins
Table 2. List of significant associations obtained in eQTL analysis
Gene	SNP	P-Value	Normalizes effect size	Tissue type
RP11-467H10.1	rs3095447	1.9e-11	-0.31	Skin - Sun Exposed (Lower leg)
RP11-467H10.1	rs3095447	3.4e-11	-0.29	Skin - Not Sun Exposed (Suprapubic)
RP11-467H10.1	rs3095447	2.4e-08	-0.3	Nerve - Tibial
RP11-467H10.1	rs3095447	3e-07	-0.33	Artery - Aorta
FGL2	rs3095447	3.7e-07	-0.22	Artery - Aorta
RP11-467H10.1	rs3095447	6.2e-07	-0.28	Artery - Tibial
FGL2	rs3095447	7.7e-06	-0.14	Heart - Atrial Appendage
PMS2P9	rs3095447	8.6e-06	0.2	Skin - Not Sun Exposed (Suprapubic)
GSAP	rs3095447	1.2e-05	-0.099	Nerve - Tibial
FGL2	rs3095447	3.9e-05	-0.12	Artery - Tibial
PMS2P9	rs3095447	5.2e-05	0.25	Artery - Tibial
SPDYE18	rs3095447	5.3e-05	0.2	Nerve - Tibial
SPDYE18	rs3095447	7.2e-05	0.22	Skin - Not Sun Exposed (Suprapubic)
FAM185BP	rs3095447	7.4e-05	-0.18	Artery - Tibial
SPDYE18	rs3095447	9.6e-05	0.18	Artery - Tibial
RP11-467H10.1	rs3095447	1.9e-11	-0.31	Skin - Sun Exposed (Lower leg)
RP11-467H10.1	rs3095447	3.4e-11	-0.29	Skin - Not Sun Exposed (Suprapubic)
RP11-467H10.1	rs3095447	2.4e-08	-0.3	Nerve - Tibial
RP11-467H10.1	rs3095447	3e-07	-0.33	Artery - Aorta
FGL2	rs3095447	3.7e-07	-0.22	Artery - Aorta
RP11-467H10.1	rs3095447	6.2e-07	-0.28	Artery - Tibial
FGL2	rs3095447	7.7e-06	-0.14	Heart - Atrial Appendage
PMS2P9	rs3095447	8.6e-06	0.2	Skin - Not Sun Exposed (Suprapubic)
GSAP	rs3095447	1.2e-05	-0.099	Nerve - Tibial
FGL2	rs3095447	3.9e-05	-0.12	Artery - Tibial
PMS2P9	rs3095447	5.2e-05	0.25	Artery - Tibial
SPDYE18	rs3095447	5.3e-05	0.2	Nerve - Tibial
SPDYE18	rs3095447	7.2e-05	0.22	Skin - Not Sun Exposed (Suprapubic)
FAM185BP	rs3095447	7.4e-05	-0.18	Artery - Tibial
SPDYE18	rs3095447	9.6e-05	0.18	Artery - Tibial
GSAP	rs3095447	1.4e-05	0.13	Whole Blood
CCDC146	rs3095447	1.9e-05	0.17	Whole Blood
UPK3BP1	rs3095447	9.1e-05	-0.22	Whole Blood
GSAP	rs3095447	1.4e-05	0.13	Whole Blood
CCDC146	rs3095447	1.9e-05	0.17	Whole Blood
UPK3BP1	rs3095447	9.1e-05	-0.22	Whole Blood
ALMS1P1	rs4852954	4.4e-19	-0.44	Nerve - Tibial
ALMS1P1	rs4852954	3.7e-14	-0.39	Skin - Sun Exposed (Lower leg)
ALMS1P1	rs4852954	5.3e-14	-0.43	Skin - Not Sun Exposed (Suprapubic)
TPRKB	rs4852954	1e-13	0.2	Artery - Tibial
TPRKB	rs4852954	5.9e-09	0.21	Artery - Aorta
ALMS1	rs4852954	1.8e-08	0.12	Artery - Tibial
DUSP11	rs4852954	2.1e-08	-0.19	Nerve - Tibial
ALMS1P1	rs4852954	1.2e-07	-0.24	Artery - Tibial
ALMS1	rs4852954	2.6e-07	-0.14	Skin - Sun Exposed (Lower leg)
NAT8	rs4852954	3.5e-07	-0.31	Skin - Not Sun Exposed (Suprapubic)
ALMS1	rs4852954	6e-07	-0.15	Skin - Not Sun Exposed (Suprapubic)
NAT8	rs4852954	8.8e-07	-0.26	Skin - Sun Exposed (Lower leg)
ALMS1-IT1	rs4852954	3.2e-06	-0.15	Skin - Sun Exposed (Lower leg)
RP11-434P11.2	rs4852954	1.4e-05	-0.22	Artery - Tibial
NAT8	rs4852954	2.1e-05	-0.25	Nerve - Tibial
NAT8	rs4852954	2.4e-05	-0.29	Artery - Aorta
ALMS1-IT1	rs4852954	2.7e-05	-0.13	Nerve - Tibial
TPRKB	rs4852954	3.3e-05	0.18	Artery - Coronary
RP11-434P11.2	rs4852954	1.2e-12	-0.33	Whole Blood
ALMS1	rs4852954	5.8e-12	-0.14	Whole Blood
ZNF519	rs7236163	7.6e-39	-0.43	Artery - Tibial
ZNF519	rs7236163	1.4e-29	-0.41	Nerve - Tibial
ZNF519	rs7236163	3.2e-26	-0.49	Artery - Aorta
ZNF519	rs7236163	5.1e-16	-0.21	Skin - Sun Exposed (Lower leg)
ZNF519	rs7236163	8.6e-16	-0.3	Heart - Atrial Appendage
ZNF519	rs7236163	1.3e-12	-0.27	Heart - Left Ventricle
ZNF519	rs7236163	2e-12	-0.21	Skin - Not Sun Exposed (Suprapubic)
ZNF519	rs7236163	3.6e-12	-0.45	Artery - Coronary
RP11-411B10.2	rs7236163	4.4e-06	-0.28	Heart - Left Ventricle
RP11-411B10.2	rs7236163	6e-06	-0.27	Nerve - Tibial
RP11-411B10.2	rs7236163	2.8e-05	-0.22	Skin - Sun Exposed (Lower leg)
SLC26A8	rs80028505	1.7e-51	1.3	Nerve - Tibial
SLC26A8	rs80028505	8.6e-30	0.92	Skin - Sun Exposed (Lower leg)
SLC26A8	rs80028505	8.3e-27	0.9	Skin - Not Sun Exposed (Suprapubic)
SLC26A8	rs80028505	2e-23	0.81	Artery - Tibial
MAPK13	rs80028505	1.4e-10	0.45	Heart - Atrial Appendage
MAPK13	rs80028505	2.1e-10	0.34	Artery - Tibial
SLC26A8	rs80028505	1.9e-08	0.5	Heart - Atrial Appendage
MAPK13	rs80028505	8.9e-08	0.3	Heart - Left Ventricle
MAPK13	rs80028505	3.5e-07	0.32	Nerve - Tibial
MAPK13	rs80028505	7.9e-07	0.33	Artery - Aorta
SLC26A8	rs80028505	1.3e-06	0.48	Artery - Aorta
MAPK13	rs80028505	6.7e-06	0.41	Artery - Coronary
APOL1	rs136161	6.8e-06	0.18	Artery - Aorta
APOL1	rs136161	3.7e-05	0.14	Heart - Atrial Appendage
APOL1	rs136161	8e-05	0.09	Whole Blood
SLC26A8	rs3761980	2.9e-49	1.2	Nerve - Tibial
SLC26A8	rs3761980	1.3e-28	0.89	Skin - Sun Exposed (Lower leg)
SLC26A8	rs3761980	1.5e-23	0.83	Skin - Not Sun Exposed (Suprapubic)
SLC26A8	rs3761980	5.8e-22	0.76	Artery - Tibial
MAPK13	rs3761980	2.4e-11	0.46	Heart - Atrial Appendage
MAPK13	rs3761980	7.3e-11	0.34	Artery - Tibial
MAPK13	rs3761980	2.2e-08	0.31	Heart - Left Ventricle
MAPK13	rs3761980	5e-08	0.33	Nerve - Tibial
MAPK13	rs3761980	8e-07	0.32	Artery - Aorta
SLC26A8	rs3761980	2.5e-06	0.41	Heart - Atrial Appendage
SLC26A8	rs3761980	4.3e-06	0.44	Artery - Aorta
MAPK13	rs3761980	1e-05	0.39	Artery - Coronary
SLC26A8	rs3761980	1.7e-05	0.59	Artery - Coronary
The data were obtained on publicly available Genotype Tissue Expression (GTEx) database.
